# Supplementary material for: Three-year adherence to secondary prevention and vascular risk control after ischemic stroke
Source: Eur Stroke J. 2026 Jan 1;11(1):23969873251329210. doi: 10.1093/esj/23969873251329210 (PMC12863440; doi:10.1093/esj/23969873251329210)
Supplement: supplementary_files_23969873251329210 [file supplementary_files_23969873251329210.zip]

Archive with 2 entries (2 files):
- sj-docx-1-eso-10.1177_23969873251329210.docx
- sj-pdf-1-eso-10.1177_23969873251329210.pdf
